# Supplementary material for: Pangenome and genomic taxonomy analyses of Leuconostoc gelidum and Leuconostoc gasicomitatum
Source: BMC Genomics. 2022 Dec 9;23:818. doi: 10.1186/s12864-022-09032-3 (PMC9733070; doi:10.1186/s12864-022-09032-3)
Supplement: Supplementary file 2 — Additional file 2: Table S1. Strains and genomes studied. Table S2. Accession numbers and general genome features of the 37 L. gelium strains sequenced in this study. Table S3. Accession numbers and general genome features of the 10 L. gelium genomes retrieved from NCBI. Table S4. Matrix with genome-to-genome ANI (lower part) and dDDH (upper part) values (%) obtained for 47 L. gelidum/L. gasicomitatum genomes. The values of and above 95% and 70% for ANI and dDDHA, respectively, are highlighted in gray. Table S5. Genes unique to L. gelidum subsp. aenigmaticum strains. Table S6. Genes unique to L. gasicomitatum strains. Table S7. Genes unique to L. gelidum subsp. gelidum/aenigmaticum strains. References to publications cited in the Supplementary Table S1. [file 12864_2022_9032_MOESM2_ESM.xlsx]

## Sheet: Description
Description of Additional Supplementary Tables (Johansson et al. 2022)
Sheet name: Table S1
Description: Metadata of strains and genomes studied
Sheet name: Table S2
Description: Accession numbers and general genome features of the 37 L. gelium strain sequenced in this study
Sheet name: Table S3
Description: Accession numbers and general genome features of the 10 L. gelium genomes retrieved from NCBI
Sheet name: Table S4
Description: Matrix with genome-to-genome ANI and dDDH values calulated for 47 L. gelidum/gasicomitatum genomes.
Sheet name: Tables S5 to S7
Genes unique to the species indicated
No genes unique to L. gelidum and L. gasicomitatum strains were detected
Sheet name: References for S1
Description: References to publications cited in the Supplementary Table S1

## Sheet: Table S1
Table S1. Strains and genomes studied
Strain	Soure of isolation	Country	Sampling year	Publication* where the strain is described	NCBI accession number	Reference to work* where the genome is sequenced
L. gasicomitatum 10.16.3	Surface swab, vegetable processing plant	Belgium	NA	10.1016/j.fm.2013.11.005	JAHBFK000000000	This study
L. gasicomitatum 6.2.3	Surface swab, vegetable processing plant	Belgium	NA	10.1016/j.fm.2013.11.005	JAHBFJ000000000	This study
L. gasicomitatum A.21.4	Chopped iceberg lettuce	Belgium	NA	https://biblio.ugent.be/publication/5766731/file/5766896	JAHBFI000000000	This study
L. gasicomitatum A.5.3	Sliced celery	Belgium	NA	https://biblio.ugent.be/publication/5766731/file/5766896	JAHBFH000000000	This study
L. gasicomitatum A.8.4	Cucumber cubes	Belgium	NA	https://biblio.ugent.be/publication/5766731/file/5766896	JAHBFG000000000	This study
L. gasicomitatum ab.2	Acid bath, vegetable processing plant	Belgium	NA	10.1016/j.fm.2013.11.005	JAHBFF000000000	This study
L. gasicomitatum C120c	Lettuce, pre-packed and washed	Finland	2002	10.1186/s40793-016-0164-8	GCA_900009505.1	10.1186/s40793-016-0164-8
L. gasicomitatum C122c	Lettuce, pre-packed and washed	Finland	2002	10.1186/s40793-016-0164-8	GCA_900016145.1	10.1186/s40793-016-0164-8
L. gasicomitatum EPV3	Pork meat	Spain	2013	This study	JAHBEY000000000	This study
L. gasicomitatum HS1	Spoiled, cooked eggs in brine	Belgium	NA	10.1016/j.ijfoodmicro.2014.09.013	JAHBFE000000000	This study
L. gasicomitatum HS10	Spoiled, cooked eggs in brine	Belgium	NA	10.1016/j.ijfoodmicro.2014.09.013	JAHBFD000000000	This study
L. gasicomitatum JL3-1	Minced beef & pork	Finland	2008	10.1016/j.ijfoodmicro.2009.09.010	JAHBFN000000000	This study
L. gasicomitatum Jla4-8	Minced pork and beef	Latvia	2008	10.1016/j.ijfoodmicro.2009.09.010	JAHBEX000000000	This study
L. gasicomitatum JP13-3	Surface swab, sausage plant	Finland	2012	10.1128%2FAEM.02228-15	JAHBEW000000000	This study
L. gasicomitatum Kg 16-1	Spoiled, vacuum-packed vegetarian sausage	Finland	2006	10.1186/s40793-016-0164-8	GCA_001536305.1	10.1186/s40793-016-0164-8
L. gasicomitatum KSL4-2	Spoiled, pickled herring with carrots and onions	Finland	2002	10.1186/s40793-016-0164-8	GCA_900016165.1	10.1186/s40793-016-0164-8
L. gasicomitatum LMG 18811T	Spoiled, marinated broiler meat	Finland	1997	10.1128%2FAEM.00102-11	GCA_000196855.1	10.1128%2FAEM.00102-11
L. gasicomitatum Mkl1-2	Spoiled, marinated rainbow trout fillet	Finland	2009	This study	JAHBEV000000000	This study
L. gasicomitatum Mkl2-18	Spoiled, marinated rainbow trout fillet	Finland	2009	This study	JAHBEU000000000	This study
L. gasicomitatum Ms25-3	Broiler fillet	Finland	2002	10.1016/j.ijfoodmicro.2009.09.010	JAHBET000000000	This study
L. gasicomitatum NAFIM5a-6	Marinated beef	Finland	2006	10.1016/j.ijfoodmicro.2009.09.010	JAHBES000000000	This study
L. gasicomitatum PB1a	Peeled baby carrot	Finland	2002	10.1186/s40793-016-0164-8	GCA_900016185.1	10.1186/s40793-016-0164-8
L. gasicomitatum PB1e	Peeled baby carrot	Finland	2002	10.1186/s40793-016-0164-8	GCA_900016175.1	10.1186/s40793-016-0164-9
L. gasicomitatum PL111	Carrot	Finland	2002	10.1186/s40793-016-0164-8	GCA_900016205.1	10.1186/s40793-016-0164-10
L. gasicomitatum POHU19	Marinated pork	Finland	2003	10.1016/j.ijfoodmicro.2009.09.010	JAHBFM000000000	This study
L. gasicomitatum POULM2-8	Marinated pork	Finland	2005	10.1016/j.ijfoodmicro.2009.09.010	JAHBER000000000	This study
L. gasicomitatum R-46608	Blood sausage	Belgium	NA	10.1016/j.fm.2013.11.005	JAHBFC000000000	This study
L. gasicomitatum R-46710	Salad blend	Belgium	NA	https://biblio.ugent.be/publication/5766731/file/5766896	JAHBFB000000000	This study
L. gasicomitatum R-46850	Salad blend	Belgium	NA	https://biblio.ugent.be/publication/5766731/file/5766896	JAHBFA000000000	This study
L. gasicomitatum R-46920	Sweet bell pepper salad	Belgium	NA	10.1016/j.fm.2013.11.005	JAHBEZ000000000	This study
L. gasicomitatum RSNU1f	Spoiled beef	Finland	2004	10.1016/j.ijfoodmicro.2007.08.029	JAHBFL000000000	This study
L. gasicomitatum Vvan8	Spoiled beef	Finland	2006	10.1016/j.ijfoodmicro.2009.09.010	JAHBEQ000000000	This study
L. gelidum subsp. aenigmaticum DSM 19374	Broiler leg, marinated	Finland	2001	10.1099/ijs.0.058263-0	JAHBFZ000000000	This study
L. gelidum subsp. aenigmaticum DSM 19375T	Pork meat, spoiled	Finland	2004	10.1099/ijs.0.058263-0	JAHBGA000000000	This study
L. gelidum subsp. aenigmaticum POKY4-4	Pork meat, spoiled	Finland	2006	10.1099/ijs.0.058263-0	JAHBFY000000000	This study
L. gelidum subsp. gelidum JPBL22	Surface swab, sausage plant	Finland	2012	10.1128%2FAEM.02228-15	JAHBFS000000000	This study
L. gelidum subsp. gelidum KAPA3-9	Meat blend, pork and beef	Finland	2006	This study	JAHBFR000000000	This study
L. gelidum subsp. gelidum AMKR21	Marinated broiler leg	Finland	2001	This study	JAHBFX000000000	This study
L. gelidum subsp. gelidum C220d	Lettuce, pre-packed and washed	Finland	2002	This study	JAHBFV000000000	This study
L. gelidum subsp. gelidum DSM 5578T	Vacuum-packged beef	UK	NA	10.1099/00207713-39-3-217	GCA_000166715.2
L. gelidum subsp. gelidum Ebr1-8	Spoiled broiler fillet	Spain	2009	This study	JAHBFU000000000	This study
L. gelidum subsp. gelidum HS9	Spoiled, cooked ham	Finland	NA	This study	JAHBFT000000000	This study
L. gelidum subsp. gelidum JB7	Kimchi	Korea	NA	10.1128/JB.01806-12	GCA_000298875.1	This study
L. gelidum subsp. gelidum Kg1-2	Vacuum-packged vegetarian sausage	Finland	2006	10.4315/0362-028X-71.11.2312	JAHBFQ000000000	This study
L. gelidum subsp. gelidum PB4d	Peeled baby carrot	Finland	2002	10.1186/s40793-016-0164-8	JAHBFP000000000	This study
L. gelidum subsp. gelidum PLK1c	Carro peels	Finland	2002	10.1186/s40793-016-0164-8	JAHBFW000000000	This study
L. gelidum subsp. gelidum Vvan9	Spoiled beef	Finland	2006	This study	JAHBFO000000000	This study
*DOI or link if DOI not available	Reference
10.1186/s40793-016-0164-8	Andreevskaya, M., Hultman, J., Johansson, P., Laine, P., Paulin, L., Auvinen, P., & Björkroth, J. (2016). Complete genome sequence of Leuconostoc gelidum subsp. gasicomitatum KG16-1, isolated from vacuum-packaged vegetable sausages. Standards in genomic sciences, 11(1), 1-12.
10.1128%2FAEM.02228-15	Hultman, J., Rahkila, R., Ali, J., Rousu, J., & Björkroth, K. J. (2015). Meat processing plant microbiome and contamination patterns of cold-tolerant bacteria causing food safety and spoilage risks in the manufacture of vacuum-packaged cooked sausages. Applied and environmental microbiology, 81(20), 7088-7097.
10.1128%2FAEM.00102-11	Johansson, P., Paulin, L., Säde, E., Salovuori, N., Alatalo, E. R., Björkroth, K. J., & Auvinen, P. (2011). Genome sequence of a food spoilage lactic acid bacterium, Leuconostoc gasicomitatum LMG 18811T, in association with specific spoilage reactions. Applied and environmental microbiology, 77(13), 4344-4351.
10.1128/JB.01806-12	Jung, J. Y., Lee, S. H., & Jeon, C. O. (2012). Complete genome sequence of Leuconostoc gelidum strain JB7, isolated from kimchi.
https://biblio.ugent.be/publication/5766731/file/5766896	Pothakos, V. (2014). Psychrotrophic lactic acid bacteria (LAB) as a source of fast spoilage occuring on packaged and cold-stored food products (Doctoral dissertation, Ghent University).
10.1016/j.ijfoodmicro.2014.03.012	Pothakos, V., Nyambi, C., Zhang, B. Y., Papastergiadis, A., De Meulenaer, B., & Devlieghere, F. (2014). Spoilage potential of psychrotrophic lactic acid bacteria (LAB) species: Leuconostoc gelidum subsp. gasicomitatum and Lactococcus piscium, on sweet bell pepper (SBP) simulation medium under different gas compositions. International journal of food microbiology, 178, 120-129.
10.1016/j.fm.2013.11.005	Pothakos, V., Snauwaert, C., De Vos, P., Huys, G., & Devlieghere, F. (2014). Psychrotrophic members of Leuconostoc gasicomitatum, Leuconostoc gelidum and Lactococcus piscium dominate at the end of shelf-life in packaged and chilled-stored food products in Belgium. Food microbiology, 39, 61-67.
10.1016/j.ijfoodmicro.2014.09.013	Pothakos, V., Taminiau, B., Huys, G., Nezer, C., Daube, G., & Devlieghere, F. (2014). Psychrotrophic lactic acid bacteria associated with production batch recalls and sporadic cases of early spoilage in Belgium between 2010 and 2014. International Journal of Food Microbiology, 191, 157-163.
10.1099/ijs.0.058263-0	Rahkila, R., De Bruyne, K., Johansson, P., Vandamme, P., & Björkroth, J. (2014). Reclassification of Leuconostoc gasicomitatum into the species Leuconostoc gelidum and description of Leuconostoc gelidum subsp. gelidum subsp. nov., Leuconostoc gelidum subsp. gasicomitatum subsp. nov., and Leuconostoc gelidum subsp. aenigmaticum subsp. nov. Int J Syst Microbiol, 64, 1290-1295.
10.1099/00207713-39-3-217	Shaw, B.G., and Harding, C.D. Leuconostoc gelidum sp. nov. and Leuconostoc carnosum sp. nov. from chill-stored meats. Int. J. Syst. Bacteriol. (1989) 39:217-223.
10.1016/j.ijfoodmicro.2007.08.029	Vihavainen, E. J., & Björkroth, K. J. (2007). Spoilage of value-added, high-oxygen modified-atmosphere packaged raw beef steaks by Leuconostoc gasicomitatum and Leuconostoc gelidum. International journal of food microbiology, 119(3), 340-345.
10.1016/j.ijfoodmicro.2009.09.010	Vihavainen, E. J., & Björkroth, K. J. (2009). Diversity of Leuconostoc gasicomitatum associated with meat spoilage. International journal of food microbiology, 136(1), 32-36.
10.4315/0362-028X-71.11.2312	Vihavainen, E. J., Murros, A. E., & Björkroth, K. J. (2008). Leuconostoc spoilage of vacuum-packaged vegetable sausages. Journal of food protection, 71(11), 2312-2315.

## Sheet: Table S2
Table S2. Accession numbers and general genome features of the 37 L. gelium strain sequenced in this study
Genome	NCBI accession number	Genome size (MB)	% GC	Contigs	N50	CDSs (protein)	Pseudo genes	tRNAs
L. gelidum subsp. gelidum Ebr1-8	JAHBFU000000000	1.91919	36.8	6	1151147	1820	42	45
L. gelidum subsp. gelidum Kg1-2	JAHBFQ000000000	1.83472	36.7	9	559672	1704	39	41
L. gelidum subsp. aenigmaticum DSM 19375T	JAHBGA000000000	1.94466	36.6	10	1445491	1806	39	46
L. gelidum subsp. gelidum JPBL22	JAHBFS000000000	1.8854	36.7	10	559305	1762	43	44
L. gelidum subsp. gelidum AMKR21	JAHBFX000000000	1.9103	36.7	10	633552	1790	41	42
L. gelidum subsp. gelidum HS9	JAHBFT000000000	1.89714	36.7	10	599704	1765	45	45
L. gelidum subsp. aenigmaticum DSM 19374	JAHBFZ000000000	1.95097	36.6	11	481315	1834	34	43
L. gelidum subsp. gelidum KAPA3-9	JAHBFR000000000	1.91883	36.7	11	1053052	1812	39	44
L. gelidum subsp. gelidum PLK1c	JAHBFW000000000	1.91734	36.7	11	378153	1785	64	46
L. gasicomitatum EPV3	JAHBEY000000000	1.96953	36.5	12	1176892	1855	43	43
L. gelidum subsp. gelidum POKY4-4	JAHBFY000000000	1.9344	36.6	12	399502	1811	40	43
L. gasicomitatum Mkl1-2	JAHBEV000000000	1.90699	36.7	13	415607	1788	36	43
L. gasicomitatum JP13-3	JAHBEW000000000	2.00662	36.6	15	326528	1878	42	46
L. gasicomitatum Jla4-8	JAHBEX000000000	1.91228	36.6	17	231914	1810	43	43
L. gasicomitatum Mkl2-18	JAHBEU000000000	1.89628	36.7	20	193248	1794	50	44
L. gasicomitatum A.21.4	JAHBFI000000000	1.93877	36.6	21	159428	1841	36	46
L. gasicomitatum R-46710	JAHBFB000000000	2.01627	36.6	23	157421	1932	35	44
L. gasicomitatum ab.2	JAHBFF000000000	2.00026	36.5	24	182261	1890	38	44
L. gelidum subsp. gelidum C220d	JAHBFV000000000	1.97069	36.6	24	186934	1847	49	42
L. gasicomitatum POHU19	JAHBFM000000000	1.90181	36.8	25	147848	1801	44	45
L. gelidum subsp. gelidum PB4d	JAHBFP000000000	2.00772	36.6	26	126988	1884	39	42
L. gasicomitatum RSNU1f	JAHBFL000000000	1.84981	36.8	27	147651	1736	67	46
L. gasicomitatum Vvan8	JAHBEQ000000000	1.82216	36.7	27	147706	1734	43	46
L. gasicomitatum NAFIM5a-6	JAHBES000000000	1.87012	36.8	28	101644	1766	49	42
L. gasicomitatum 6.2.3	JAHBFJ000000000	2.02037	36.6	29	216693	1957	41	44
L. gasicomitatum A.8.4	JAHBFG000000000	1.98604	36.5	30	213388	1897	47	44
L. gasicomitatum 10.16.3	JAHBFK000000000	2.02061	36.5	32	121027	1952	36	44
L. gasicomitatum R-46920	JAHBEZ000000000	1.94248	36.6	32	153227	1854	46	42
L. gelidum subsp. gelidum Vvan9	JAHBFO000000000	1.9723	36.6	32	179892	1854	47	45
L. gasicomitatum Ms25-3	JAHBET000000000	1.91375	36.4	33	108553	1822	36	40
L. gasicomitatum R-46850	JAHBFA000000000	1.9785	36.6	33	191247	1895	39	43
L. gasicomitatum JL3-1	JAHBFN000000000	1.90765	36.6	34	126334	1804	54	44
L. gasicomitatum HS1	JAHBFE000000000	2.00376	36.5	44	134579	1924	36	43
L. gasicomitatum HS10	JAHBFD000000000	2.00172	36.5	44	144646	1922	35	43
L. gasicomitatum A.5.3	JAHBFH000000000	2.05435	36.6	47	157345	1961	33	44
L. gasicomitatum R-46608	JAHBFC000000000	2.12219	36.5	47	211750	2034	41	43
L. gasicomitatum POULM2-8	JAHBER000000000	1.95107	36.8	49	126244	1845	52	47
	min	1.82216	36.4	6	101644	1704	33	40
	max	2.12219	36.8	49	1445491	2034	67	47
	average	1.94749	36.627	24	352646	1842.32	42.7838	43.8108
	±SD	0.0628734	0.101786	12.295	339987	72.4063	7.57604	1.57829
	Median	1.94248	36.6	24	191247	1834	41	44

## Sheet: Table S3
Table S3. Accession numbers and general genome features of the 10 L. gelium genomes retrieved from NCBI
Genome	NCBI accession number	Size (MBp)	% GC	Contigs	CDS	Pseudo genes	tRNAs
L. gasicomitatum C120c	GCA_900009505.1	1.99276	36.5	31	1889	46	40
L. gasicomitatum C122c	GCA_900016145.1	2.00836	36.6	22	1914	48	42
L. gasicomitatum Kg 16-1	GCA_001536305.1	2.05073	36.8506	4	1964	35	66
L. gasicomitatum KSL4-2	GCA_900016165.1	2.08949	36.6	23	1993	59	42
L. gasicomitatum LMG 18811T	GCA_000196855.1	1.95408	36.7	1	1860	27	66
L. gasicomitatum PB1a	GCA_900016185.1	2.08363	36.6	29	1987	50	46
L. gasicomitatum PB1e	GCA_900016175.1	2.08518	36.5	22	2014	60	42
L. gasicomitatum PL111	GCA_900016205.1	2.0581	36.5	29	1960	46	46
L. gelidum subsp. gelidum DSM 5578T	GCA_000166715.2	1.95728	36.6	43	1845	39	46
L. gelidum subsp. gelidum JB7	GCA_000298875.1	1.8935	36.7	1	1768	22	66
	Min	1.8935	36.5	22*	1768	22	40
	Max	2.08949	36.8506	43	2014	60	66
	Average	2.01731	36.6151		1919.4	43.2	50.2
	±SD	0.067172	0.110821		78.5369	12.5326	11.0935
	Median	2.02955	36.6		1937	46	46
				*) closed genomes not considered

## Sheet: Table S4
Table S4. Matrix with genome-to-genome ANI (lower part) and dDDH (upper part) values (%) obtained for 47 L. gelidum/L. gasicomitatum genomes. The values of and above 95% and 70% for ANI and dDDHA, respectively, are highlighted in gray.
	DSM 5578T	Kapa 3-9	Ebr1-8	AMKR21	Kg1-2	HS9	PB4d	PLK1c	JPBL22	C220d	JB7	Vvan9	DSM19375T	DSM19374	POKY4-4	LMG 18811T	C120C	EPV3	KSL4-2	R-46608	PL111	6.2.3	10.16.3	MS25-3	R-46850	C-122c	A.21.4	PB1e	R-46920	POULM2-8	RSNU1f	Vvan8	POHU19	Nafim5a-6	JL3-1	MKL2-18	R-46710	A.5.3	JP13-3	ab.2	A.8.4	MKL1-2	Jla4-8	Kg16-1	HS1	HS10	PB1a
DSM 5578T		92.2	91.4	93	92.7	91.3	98.5	90.3	88.3	87.8	92.2	85.9	70.6	69	72.4	56.4	56.3	55.7	56.9	55.9	56	55.9	56.1	55.7	55.6	55.4	55.7	55.5	55.7	55.4	56.2	56.2	56.2	57.1	55.8	55.5	56.6	57	57.8	58.2	57.8	57.8	56.3	56	57.2	57.2	59.2
Kapa 3-9	98.9		95.3	91.9	91.2	90.3	90.3	89.1	89	86.2	86.1	85.5	70.5	68.5	71.9	56.6	56.4	56.5	55.3	55.3	55.3	56.2	55.5	56.2	54.8	54.3	55.9	55.6	55.9	55.8	56.5	56.4	56.4	57	55.9	56	56.3	56.8	57.9	58.6	58.2	58.2	56.2	55.4	56	56.1	58.3
Ebr1-8	98.8	99.3		89.1	90	89.3	91.6	89.6	87.2	86.5	85.9	85.7	70.5	68.1	71.6	56.8	56.5	56.9	56.1	56.1	56.2	56.3	56.5	56.1	56.1	56.1	56.1	56.2	56.1	56	56.2	55.8	55.8	56.8	56	56	56.7	56.8	58.3	58.2	57.5	57.5	56.4	57	57.8	57.8	59.3
AMKR21	99	99	98.3		99.6	98	90.9	89.7	95.3	93.7	86.6	92.9	70.6	69.3	71.6	56.5	56.5	56.4	55.8	55.7	55.8	56.1	55.8	56.2	55.3	55.2	55.5	55.3	55.6	56.2	56.6	56.4	56.4	57.2	56.2	56.1	56.6	57.3	58	58.4	58.3	58.3	56.4	55.9	56.7	56.7	58.8
Kg1-2	99	98.9	98.8	99.9		97.9	91.5	89.6	95	94.9	86.1	92.3	70.3	68.9	71.4	56.3	56.4	56.1	56.2	56.2	56.2	56.4	56.3	56.2	56.3	56.1	55.7	56.2	56	56.1	56.6	56.4	56.4	56.9	56	55.9	56.6	57.3	57.9	58.3	58	58	56.2	56.6	57.6	57.6	59.5
HS9	98.9	98.8	98.6	99.7	99.3		91.1	88.6	95.5	95.7	86.1	93	70.3	69	71.4	57.3	57.5	57.1	57.1	57	57	57.1	57.2	56.5	56.9	56.8	56.1	57	56.8	56.6	57	56.9	56.9	57.6	56.6	56.3	57.4	58.3	58.8	59	58.7	58.7	56.9	57.4	58.3	58.3	60.2
PB4d	99.7	98.7	98.6	98.7	98.8	98.8		88.9	87.9	87	92	86.5	70.7	69	71.9	56.7	56.7	57.1	56.2	56	55.5	56.8	56.1	55.7	55.8	55.3	56.1	55.6	55.9	56.4	56.3	56	56	57.5	55.8	56.4	57	57.6	58.7	58.1	57.7	57.7	56.2	56.2	56.6	56.8	59.1
PLK1c	98.9	98.5	98.6	98.5	98.6	98.5	98.4		86.5	86.3	84.1	83.6	70.3	68.7	71	56.1	56.3	56.4	56.2	55.8	55.9	56	55.9	55.8	56.3	56	55.8	56.2	56.3	55.8	56.2	56	56	57	55.3	55.3	56.6	56.7	57.9	58.3	57.6	57.6	56	56.7	57.3	57.3	59.7
JPBL22	98.6	98.6	98.4	99.4	99.4	99.5	98.5	98.4		98.4	83.5	94.4	69.2	68.2	70.4	58.5	59.3	58.9	58.9	58.9	58.6	59.1	59	58.3	58.8	58.3	58	58.6	58.5	58.1	58.7	58.7	58.7	59.4	57.9	58.4	59.7	60.1	60.9	61.2	60.3	60.3	58.2	59.1	59.5	59.5	61.5
C220d	98.5	98.4	98.1	99.2	99.3	99.4	98.4	98.4	99.7		82.7	94.5	69.8	67.8	70.6	59	59.3	58.7	59	58.5	58.6	59.3	59.1	58.6	58.7	58.4	58.8	57.7	57.9	58.6	59.2	59	59	60	58.4	58.6	60.8	60.5	61	60	59.5	59.5	58.6	58.8	59.3	59.3	62.1
JB7	99.1	98.3	98.4	98.4	98.4	98.4	99.1	98.2	98.2	98		84.4	68.4	67.1	69.5	60.2	59.9	59.8	59.5	59.6	59.4	59.7	59.8	59.5	59.8	59.6	59.4	59.2	59.8	59.2	60	59.7	59.7	61.4	59.4	59	59.7	59.3	61	61.4	61.8	61.8	59.9	60.4	61.8	62	61.4
Vvan9	98.2	98.1	98.1	98.9	98.8	99	98.2	98	99.2	99.1	98		68.7	67.5	69.4	60.9	60.7	60.4	60.9	60.8	60.5	60.7	61.1	59.8	61.1	60.1	59.7	60.2	60.1	60.5	61.3	61.1	61.1	62.5	60.7	61.1	60.1	60.6	62.1	61.2	60.9	60.9	60	60.9	61.8	61.8	61.8
DSM 19375T	96.5	96.4	96.4	96.4	96.4	96.4	96.2	96.2	96.3	96.3	96.2	96		87.4	85.3	59.4	58.9	58.9	59.2	58.9	59.1	58.9	59.1	58.9	59.1	58.4	58.7	59	59.1	58.6	59.6	59.3	59.3	59.6	58.6	58.4	59.5	59.4	60.1	59.6	59.3	59.3	59	59.5	59.6	59.7	60.4
DSM 19374	96.3	96	96.1	96.2	96.2	96.2	96.1	96.1	96.2	96	96	95.8	98.5		86.1	59.1	59.3	58.9	58.8	58.8	58.9	58.9	59	59.1	59.1	58.4	58.6	58.9	59.1	58.8	59.4	59.3	59.3	59.4	58.7	58.6	59.5	59.1	59.3	59.8	60	60	58.9	59.3	59.9	59.9	60.1
POKY4-4	96.5	96.6	96.6	96.6	96.7	96.7	96.5	96.6	96.6	96.5	96.5	96.2	98.4	98.4		59.2	59.1	58.9	59	59	59.1	58.7	59	58.7	58.9	58.3	58.3	58.8	59	58.4	59	58.8	58.8	59.8	58.3	58.3	59.1	59.5	59.2	59.6	60	60	58.7	59.2	59.6	59.6	61.9
LMG 18811T	94.2	94.1	94.2	94	94.1	94.3	94.1	94	94.6	94.6	94.8	94.9	94.5	94.7	94.6		99	98.4	98.7	98.7	98.9	98.5	97.9	98.7	98.7	96.2	94.1	92.7	96.1	91.7	92.7	92.5	92.5	91.6	91.7	91.5	89	90	92.6	91.6	89.7	89.7	92.9	94.1	91.9	92	93.9
C120C	94.1	94	94.2	94.1	94.2	94.4	94.1	94.1	94.8	94.6	94.9	94.9	94.6	94.6	94.6	99.6		98.4	98.7	97.6	98.3	98.3	98.2	96	98.3	95.1	93.6	93.4	95.8	90.6	91.5	91.6	91.6	90.7	90.7	91.7	90.3	91.5	92.4	91.8	90.3	90.3	93.7	94.3	92.5	92.4	94.3
EPV3	94	94.1	94.3	94.1	94.1	94.3	94.2	94	94.8	94.5	94.9	94.9	94.6	94.6	94.6	99.7	99.6		98.6	98.2	98.6	97.8	98.3	98.3	98.1	96.3	93.2	93.3	96.3	91.2	91.9	92.2	92.2	90.1	90.7	91.3	90	90.1	91.6	90.8	90.1	90.1	92.9	94.8	92.9	93	94.1
KSL4-2	94.1	93.9	94	94	94.1	94.3	94.2	94.1	94.7	94.7	94.9	95	94.6	94.6	94.6	99.8	99.6	99.7		99.8	99.8	98.2	98.4	98.9	98.5	95.9	93	89.7	93	91.3	92.7	92.9	92.9	89	92	92.5	89.1	88.7	92.3	91.3	90.1	90.1	93.4	94.3	92.7	92.8	93.8
R-46608	94.1	93.9	94	94	94.1	94.3	94.1	94	94.7	94.6	94.9	95	94.5	94.6	94.5	99.7	99.6	99.6	99.9		99.2	98	97.7	97.3	98.2	94.9	93	89.5	93	89.9	91.4	91.6	91.6	88.9	90.5	91	89.2	88.7	92	90.9	90	90	93.4	94.4	92.1	92.1	93.8
PL111	94.2	93.9	94	94.1	94.1	94.4	94.1	94	94.7	94.6	94.9	94.9	94.5	94.6	94.6	99.7	99.6	99.6	99.9	99.8		98.3	98.2	98.4	98.5	95.8	93.1	89.4	93	90.4	92.2	92.4	92.4	89	91.5	91.6	89.4	89	92.4	91.5	90.3	90.3	93.6	94.7	92.4	92.4	94
6.2.3	94	94	93.9279	93.9333	94.0193	94.1815	94.1425	93.9724	94.5776	94.5623	94.6959	94.881	94.3923	94.5284	94.5501	99.7051	99.6922	99.6591	99.6742	99.6702	99.7159		99.1	98.1	98.4	96	93.6	92.7	95.6	91.2	91	91.2	91.2	90	90.5	92.2	90.4	90.1	92	91.1	89.3	89.3	92.7	93.3	92.3	92.4	93.6
10.16.3	94.1	93.9	94.2049	93.9323	94.0701	94.2406	93.947	94.0407	94.6188	94.4654	94.6878	94.933	94.3568	94.5875	94.6193	99.603	99.632	99.5953	99.7607	99.717	99.7055	99.7798		98.1	98.3	95.5	93.7	91.3	94.1	90.7	90.7	90.8	90.8	88.9	90.4	90.5	89.5	88.9	92.5	91.4	89.9	89.9	93.3	93.8	92.1	92.2	94
MS25-3	94	93.9	93.9072	94.0965	94.0909	94.2008	93.8764	93.9685	94.5716	94.5835	94.6243	94.7639	94.4241	94.5337	94.6237	99.4427	99.2834	99.4699	99.615	99.5165	99.5815	99.5386	99.509		98.7	96.1	94.1	93.6	96.2	91.1	92.1	92.9	92.9	90.9	90.5	92.3	90.4	90.7	92.3	91.6	90	90	93.9	94.2	92.9	92.9	95
R-46850	94	93.7	94.0553	93.5808	93.9259	94.0805	93.9203	94.1252	94.4918	94.2335	94.6329	94.9234	94.5505	94.6142	94.528	99.8166	99.6907	99.7142	99.854	99.8055	99.8415	99.7385	99.7253	99.6725		96.7	94.5	90.1	93.5	92.6	93.7	93.5	93.5	89.7	92.4	93.2	90.3	89.7	92.5	91.3	90.2	90.2	93.6	94	93.9	94	94.3
C-122c	94	93.7	94.0904	93.6944	94.022	94.1204	93.8242	94.1605	94.4665	94.1968	94.7256	94.7462	94.3929	94.5689	94.6132	99.3607	99.3465	99.4471	99.4865	99.3964	99.4673	99.3489	99.2675	99.3681	99.4585		92.5	89.8	91.9	91.6	91.7	92	92	86.9	91.8	92.1	90.5	89.8	89.7	88.9	89.6	89.6	93.1	94.2	91.6	92	92.3
A.21.4	94	94	94.0578	93.9843	94.0002	94.0826	94.0846	94.013	94.4824	94.6169	94.6269	94.7634	94.5724	94.5422	94.5495	99.2224	99.0687	99.1316	99.0429	99.0582	99.0655	99.1866	99.068	99.1386	99.1479	98.8897		92.4	92.6	90.9	91.9	92.1	92.1	90	91	92.5	88.5	87.6	88.1	86.4	89	89	90.2	91.5	90.3	90.2	88.7
PB1e	94	93.9	94.0182	93.582	94.144	94.2041	93.6176	94.1028	94.6036	93.9741	94.6076	94.6124	94.5344	94.6327	94.653	98.9689	99.0933	99.137	98.4771	98.4871	98.4424	98.8999	98.5875	98.9687	98.328	98.434	98.7885		95.1	90.8	92.7	92.6	92.6	88.7	91.6	91.5	90	88.1	89.7	89.2	89.8	89.8	91.8	89.5	87.1	87.3	85
R-46920	94	94	94.0602	93.9558	94.0827	94.2698	94.0896	94.1882	94.6022	94.4306	94.7727	94.8156	94.6743	94.6622	94.7403	99.4128	99.4015	99.4835	99.2157	99.2316	99.2047	99.3722	99.0681	99.2741	99.0328	98.914	98.8139	99.3785		91.6	93.3	93.4	93.4	89.5	92.4	92	90.2	89.5	92.6	91.9	90.4	90.4	93.7	91.2	88.6	88.8	89.3
POULM2-8	93.9	93.9	93.9034	94.0436	93.9625	94.101	94.0261	93.7451	94.3361	94.3444	94.5958	94.8156	94.1117	94.3376	94.3595	98.4332	98.5041	98.5384	98.6728	98.5016	98.5676	98.6885	98.4012	98.5235	98.6071	98.6226	98.672	98.6406	98.7121		97.8	97.5	97.5	95.3	97	94.9	90.4	89.7	88.9	88.1	90.4	90.4	93.4	91.6	89.3	89.5	86.3
RSNU1f	93.9	94.1	94.1002	94.1499	94.1806	94.243	94.0802	94.0621	94.5458	94.558	94.7697	94.9707	94.4856	94.6712	94.7226	98.8511	98.9094	98.9223	99.0039	98.9549	98.9032	98.8425	98.7092	98.9099	99.0624	98.907	98.9071	99.0412	99.1017	99.6849		98	98	96.8	98.2	95.1	90.9	90.8	90.5	89.1	90.7	90.7	93.4	90.9	90.7	90.8	86.9
Vvan8	94	93.9	93.838	94.1308	94.1619	94.202	93.9777	93.9465	94.5738	94.5551	94.7019	95.0267	94.3763	94.4462	94.6141	98.8665	98.8246	98.8716	98.9567	98.8886	98.845	98.6979	98.6755	99.0662	99.0473	98.8767	98.8524	98.9697	99.0044	99.5605	99.5943		97.6	96.9	99	95.2	90.4	90.5	90.6	89.6	91.3	91.3	93.9	92	90.3	90.3	87.1
POHU19	94.2	94.2	94.0801	94.2953	94.2538	94.3978	94.2888	94.0012	94.6268	94.5965	94.9833	95.0988	94.3881	94.6311	94.749	98.6016	98.6457	98.6093	98.6393	98.5345	98.5377	98.699	98.3081	98.6281	98.4002	98.1993	98.7537	98.4687	98.6597	99.1789	99.6226	99.4957		98.4	96.5	91.9	89.4	87.6	87.5	86.5	88.4	88.4	91	88.1	87.5	87.5	86.5
Nafim5a-6	94.3	94.1	94.0157	94.2394	94.1551	94.2734	94.3199	94.1358	94.5698	94.7025	94.9369	95.2312	94.48	94.585	94.6809	98.8493	98.6272	98.6716	98.6767	98.6882	98.7292	98.668	98.4416	98.6052	98.5401	98.2647	98.6374	98.5162	98.5273	99.3307	99.4126	99.3028	99.7389		95.8	93.6	89.5	87.5	87.2	85.6	89	89	90.4	87.4	88.7	88.8	87.4
JL3-1	94	94	94.0596	94.1133	94.0712	94.1393	93.9909	93.8803	94.4453	94.4071	94.6809	94.9253	94.2758	94.4575	94.54	98.7483	98.6413	98.8052	98.914	98.8497	98.8142	98.6751	98.6498	98.6315	98.8997	98.8712	98.7901	98.9144	98.9619	99.5818	99.5961	99.6314	99.4759	99.3882		94.6	90.8	90.6	89	87.9	89.8	89.8	94.3	90.8	89.9	89.9	86.5
MKL2-18	93.9	94	94.0302	94.0135	93.9613	94.0274	93.883	93.7504	94.464	94.4032	94.5097	94.9828	94.183	94.4898	94.4623	98.5848	98.6731	98.6443	98.8586	98.7258	98.6454	98.8371	98.5421	98.6834	98.9152	98.7568	98.8537	98.7838	98.8006	99.147	99.0247	99.0499	98.7615	99.0788	99.0828		89	89.1	88.2	87.1	90	90	93	91.5	88.6	88.5	86.9
R-46710	94.3	94.1	94.1712	94.1114	94.1028	94.2927	94.2431	93.9882	94.7382	94.7825	94.6848	94.8049	94.4267	94.6706	94.6498	98.6525	98.5549	98.7313	98.6727	98.5978	98.5566	98.7188	98.4934	98.5201	98.7606	98.5837	98.5473	98.8293	98.641	98.426	98.4997	98.4607	98.4493	98.6076	98.6567	98.5521		94.6	90.5	89.6	88.1	88.1	91.9	88	90.2	90.4	86.6
A.5.3	94.4	94.2	94.042	94.2556	94.2826	94.4937	94.3815	94.1527	94.718	94.7078	94.6732	94.7504	94.5695	94.5455	94.6745	98.7142	98.8765	98.6936	98.5385	98.5394	98.5967	98.6659	98.264	98.6524	98.2739	98.4385	98.3364	98.4471	98.6305	98.6101	98.5557	98.3884	98.3631	98.2727	98.6934	98.4977	99.1346		91.2	90	87.9	87.9	90.9	89.2	87.8	87.8	85.7
JP13-3	94.5	94.4	94.5239	94.35	94.3792	94.5531	94.425	94.1752	94.991	94.9402	94.823	95.1	94.8077	94.6476	94.6986	98.8098	98.7294	98.7223	98.9854	98.8046	98.8035	98.9618	98.7093	98.5975	98.925	98.3581	98.5457	98.6775	98.9668	98.2219	98.3124	98.2786	98.0512	98.3633	98.3009	98.1773	98.6267	98.8732		98.9	86.9	86.9	90	89.5	87.7	87.7	88.3
ab.2	94.5	94.6	94.5634	94.512	94.5246	94.6321	94.3134	94.3704	95.0146	94.7332	94.9521	94.9588	94.7696	94.8315	94.8244	98.6999	98.7296	98.6589	98.8554	98.695	98.7079	98.8289	98.5593	98.6427	98.7887	98.3888	98.3557	98.6096	98.9937	98.1542	98.2295	98.2187	97.9716	98.1231	98.1684	98.0726	98.512	98.8616	99.7827		87.9	87.9	89.3	88.4	86.5	86.5	87.2
A.8.4	94.3	94.2	94.2058	94.147	94.1885	94.3023	94.1994	94.2267	94.7116	94.7472	94.7657	94.7858	94.7208	94.6612	94.6912	98.811	98.8133	98.7716	98.7997	98.787	98.8221	98.7667	98.6893	98.4506	98.6529	98.7155	98.7916	98.9036	98.9314	98.7155	98.8821	98.5378	98.5189	98.5168	98.845	98.7353	98.6944	98.9255	98.6573	98.6977		89.1	92	91.5	88.8	88.9	86.6
MKL1-2	94.4	94.4	94.2494	94.4419	94.43	94.5068	94.3255	94.3299	94.8363	94.5077	94.9889	94.9214	94.6037	94.7295	94.8273	98.6091	98.7499	98.7349	98.6295	98.6986	98.6838	98.5505	98.57	98.6344	98.6102	98.6228	98.494	98.6728	98.7162	98.7081	98.6501	98.654	98.4828	98.4332	98.6061	98.6362	98.3077	98.3706	98.2445	98.39	98.5752		94.5	93.1	91.7	91.7	85.5
Jla4-8	94.2	94	94.0083	94.1027	94.089	94.2463	94.0281	94.0542	94.4586	94.4805	94.6924	94.7582	94.4976	94.5699	94.5216	98.963	99.0088	98.9823	98.9963	98.9697	99.0349	98.8896	98.9018	98.9191	98.9735	99.0139	98.6756	98.8705	99.0507	98.909	98.8512	98.7226	98.6893	98.579	99.0421	98.9071	98.8176	98.8083	98.618	98.5381	98.9876	99.2358		94.9	93.3	93.3	88.8
Kg16-1	94.1	93.9	94.239	93.9603	94.1879	94.0433	93.9172	94.175	94.5744	94.244	94.7532	94.7438	94.6433	94.6884	94.7098	99.1364	98.931	99.2232	99.1522	99.1694	99.298	98.728	98.9312	99.0657	99.0654	99.1931	98.6863	98.7638	98.87	98.794	98.7209	98.8634	98.3921	98.2375	98.8688	98.8615	98.3967	98.5725	98.5254	98.5491	98.8149	99.0547	99.277		96	96.1	90.8
HS1	94.3	94	94.4627	94.0703	94.321	94.4891	93.983	94.2454	94.7498	94.35	95.016	95.142	94.4765	94.6376	94.7199	98.7747	99.0277	98.9403	99.0428	99.0278	98.9573	98.8581	98.775	98.8943	99.0682	98.8133	98.5064	98.512	98.5101	98.4633	98.6884	98.4826	98.2676	98.4244	98.6633	98.6376	98.4746	98.2035	98.1941	98.0744	98.44	98.944	99.0879	99.4011		99.9	92.4
HS10	94.3	93.9	94.3688	94.0262	94.2952	94.4784	93.968	94.2158	94.7181	94.2675	95.0124	95.0868	94.4179	94.6505	94.7492	98.755	99.0795	98.9516	99.0941	99.068	98.9984	98.9315	98.8222	98.9561	99.109	98.8465	98.4933	98.5064	98.5468	98.4737	98.5841	98.4336	98.2418	98.4083	98.6322	98.652	98.4083	98.2054	98.1861	98.046	98.4847	98.9545	99.0616	99.3811	99.9969		92.4
PB1a	94.7	94.4	94.4868	94.4441	94.7425	94.8479	94.327	94.613	95.052	94.8925	94.9424	95.0438	94.6861	94.8344	95.1732	99.1354	99.0941	99.2192	99.132	99.0705	99.0906	99.0932	98.7785	99.0925	98.8607	98.5767	98.471	98.1359	98.5537	98.0174	98.2267	98.1465	98.0147	98.2298	98.282	98.2882	98.2724	98.1338	98.3648	98.352	98.2667	98.1708	98.5087	98.4871	98.5939	98.593

## Sheet: Table S5
Table S5. Genes unique to L. gelidum subsp. aenigmaticum strains
	NCBI accession	L. gelidum subsp. aenigmaticum strain
transcriptional regulator	WP_220744267.1	DSM 19375
		DSM 19374
		POKY4-4
Zn-dependent hydrolase	WP_220744188.1	DSM 19375
	WP_224172823.1	DSM 19374
	WP_224148335.1	POKY4-4
MFS transporter	WP_220744186.1	DSM 19375
	WP_224172824.1	DSM 19374
	WP_224148334.1	POKY4-4
thiazole synthase ThiG	WP_220744184.1	DSM 19375
		POKY4-4
	WP_224172825.1	DSM 19374
adenylyltransferase ThiF	WP_220744182.1	DSM 19375
	WP_224172826.1	DSM 19374
	WP_224148333.1	POKY4-4
sulfur carrier protein ThiS	WP_220744180.1	DSM 19375
	WP_224148332.1	DSM 19374
		POKY4-4
thiamine phosphate synthase	WP_224148331.1	DSM 19375
		DSM 19374
		POKY4-4
hypothetical protein	WP_220744175.1	DSM 19375
	WP_224172827.1	DSM 19374
	WP_224148330.1	POKY4-4
hypothetical protein	WP_224172015.1	DSM 19375
	WP_224172906.1	DSM 19374
	WP_224148229.1	POKY4-4
hypothetical protein	WP_220745548.1	DSM 19375
	WP_224147604.1	DSM 19374
		POKY4-4
helix-turn-helix domain-containing protein	WP_220745449.1	DSM 19375
	WP_224147632.1	DSM 19374
		POKY4-4

## Sheet: Table S6
Table S6. Genes unique to L. gasicomitatum strains
Description	NCBI accession	L. gasicomitatum strain
folate family ECF transporter S component	WP_010390135.1	10.16.3
	WP_010390135.1	6.2.3
	WP_010390135.1	A.21.4
	WP_010390135.1	C120c
	WP_010390135.1	C122c
	WP_010390135.1	EPV3
	WP_010390135.1	HS1
	WP_010390135.1	HS10
	WP_010390135.1	Jla4-8
	WP_010390135.1	Kg 16-1
	WP_010390135.1	KSL4-2
	WP_010390135.1	LMG 18811
	WP_010390135.1	Mkl1-2
	WP_010390135.1	Ms25-3
	WP_010390135.1	PB1a
	WP_010390135.1	PL111
	WP_010390135.1	R-46608
	WP_010390135.1	R-46850
	WP_090090872.1	A.5.3
	WP_090090872.1	A.8.4
	WP_090090872.1	ab.2
	WP_090090872.1	JP13-3
	WP_090090872.1	PB1e
	WP_090090872.1	R-46710
	WP_090090872.1	R-46920
	WP_097002002.1	JL3-1
	WP_097002002.1	Mkl2-18
	WP_097002002.1	NAFIM5a-6
	WP_097002002.1	POHU19
	WP_097002002.1	POULM2-8
	WP_097002002.1	RSNU1f
	WP_097002002.1	Vvan8
TetR/AcrR family transcriptional regulator	WP_090090900.1	PB1e
		R-46920
		A.8.4
	WP_060391804.1	Vvan8
		POULM2-8
		NAFIM5a-6
		Mkl2-18
		Jla4-8
		R-46710
		HS10
		HS1
		A.5.3
		RSNU1f
		POHU19
		JL3-1
		Kg 16-1
	WP_224133338.1	Mkl1-2
	WP_224144101.1	A.21.4
	WP_013232069.1	LMG 18811
		PB1a
		KSL4-2
		C120c
		Pl111
		Ms25-3
		JP13-3
		EPV3
		R-46850
		R-46608
		ab.2
		6.2.3
		10.16.3
	WP_089997636.1	C122c
multidrug efflux MFS transporter	WP_224144102.1	A.21.4
	WP_224143393.1	A.8.4
	WP_090090901.1	PB1e
		R-46920
	WP_089930390.1	PL111
	WP_089885993.1	C120c
	WP_060391805.1	Mkl1-2
		Jla4-8
		HS10
		HS1
		Kg 16-1
	WP_097002016.1	Vvan8
		POULM2-8
		NAFIM5a-6
		Mkl2-18
		R-46710
		A.5.3
		RSNU1f
		POHU19
		JL3-1
	WP_010389505.1	LMG 18811
		PB1a
		C122c
		KSL4-2
		Ms25-3
		JP13-3
		EPV3
		R-46850
		R-46608
		ab.2
		6.2.3
		10.16.3
PLP-dependent transferase	WP_224143930.1	A.21.4
	WP_224132715.1	Mkl2-18
	WP_224200737.1	JL3-1
	WP_090089980.1	PB1e
	WP_224143597.1	A.8.4
	WP_224133735.1	R-46710
		A.5.3
	WP_060391261.1	Mkl1-2
		Jla4-8
		HS10
		HS1
		Kg 16-1
	WP_097002158.1	Vvan8
		POULM2-8
		NAFIM5a-6
		RSNU1f
		POHU19
	WP_010387317.1	LMG 18811
		PB1a
		C122c
		KSL4-2
		C120c
		PL111
		Ms25-3
		JP13-3
		EPV3
		R-46920
		R-46850
		R-46608
		ab.2
		6.2.3
		10.16.3
2-keto-4-pentenoate hydratase	WP_224144379.1	A.21.4
	WP_224143009.1	A.8.4
	WP_224133489.1	Mkl1-2
	WP_224130845.1	JP13-3
		R-46710
		ab.2
		A.5.3
	WP_097001736.1	Vvan8
		POULM2-8
		NAFIM5a-6
		Mkl2-18
		RSNU1f
		POHU19
		JL3-1
	WP_013231735.1	LMG 18811
		PB1a
		C122c
		KSL4-2
		C120c
		PB1e
		PL111
		Ms25-3
		Jla4-8
		EPV3
		R-46920
		R-46850
		R-46608
		HS10
		HS1
		6.2.3
		10.16.3
		Kg 16-1

## Sheet: Table S7
Table S7. Genes unique to L. gelidum subsp. gelidum/aenigmaticum strains
Description	NCBI accession	L. gelidum subsp. gelidum/aenigmaticum strain
type II restriction endonuclease	WP_010017026.1	JB7
		KCTC 3527
		Vvan9
		PB4d
		Kg1-2
		KAPA3-9
		JPBL22
		HS9
		Ebr1-8
		C220d
		PLK1c
		AMKR21
		POKY4-4
		DSM 19374
	WP_220745998.1	DSM 19375
aminotransferase class I/II-fold pyridoxal phosphate-dependent enzyme	WP_224145563.1	Vvan9
		Kg1-2
		JPBL22
		HS9
		C220d
		AMKR21
	WP_010016410.1	JB7
		KCTC 3527
		PB4d
	WP_224156118.1	PLK1c
	WP_220744472.1	DSM 19375
		DSM 19374
	WP_174249404.1	KAPA3-9
		Ebr1-8
	WP_224147981.1	POKY4-4
homoserine O-succinyltransferase	WP_224145565.1	Vvan9
		Kg1-2
		JPBL22
		HS9
		C220d
		AMKR21
	WP_010016413.1	JB7
		KCTC 3527
		PB4d
	WP_220744468.1	DSM 19375
	WP_224172722.1	DSM 19374
	WP_174249406.1	KAPA3-9
		Ebr1-8
	WP_224156120.1	PLK1c
	WP_224147979.1	POKY4-4

## Sheet: References for S1
References to publications cited in the Supplementary Table S1
DOI or link if DOI not available	Reference
10.1186/s40793-016-0164-8	Andreevskaya, M., Hultman, J., Johansson, P., Laine, P., Paulin, L., Auvinen, P., & Björkroth, J. (2016). Complete genome sequence of Leuconostoc gelidum subsp. gasicomitatum KG16-1, isolated from vacuum-packaged vegetable sausages. Standards in genomic sciences, 11(1), 1-12.
10.1128%2FAEM.02228-15	Hultman, J., Rahkila, R., Ali, J., Rousu, J., & Björkroth, K. J. (2015). Meat processing plant microbiome and contamination patterns of cold-tolerant bacteria causing food safety and spoilage risks in the manufacture of vacuum-packaged cooked sausages. Applied and environmental microbiology, 81(20), 7088-7097.
10.1128%2FAEM.00102-11	Johansson, P., Paulin, L., Säde, E., Salovuori, N., Alatalo, E. R., Björkroth, K. J., & Auvinen, P. (2011). Genome sequence of a food spoilage lactic acid bacterium, Leuconostoc gasicomitatum LMG 18811T, in association with specific spoilage reactions. Applied and environmental microbiology, 77(13), 4344-4351.
10.1128/JB.01806-12	Jung, J. Y., Lee, S. H., & Jeon, C. O. (2012). Complete genome sequence of Leuconostoc gelidum strain JB7, isolated from kimchi.
https://biblio.ugent.be/publication/5766731/file/5766896	Pothakos, V. (2014). Psychrotrophic lactic acid bacteria (LAB) as a source of fast spoilage occuring on packaged and cold-stored food products (Doctoral dissertation, Ghent University).
10.1016/j.ijfoodmicro.2014.03.012	Pothakos, V., Nyambi, C., Zhang, B. Y., Papastergiadis, A., De Meulenaer, B., & Devlieghere, F. (2014). Spoilage potential of psychrotrophic lactic acid bacteria (LAB) species: Leuconostoc gelidum subsp. gasicomitatum and Lactococcus piscium, on sweet bell pepper (SBP) simulation medium under different gas compositions. International journal of food microbiology, 178, 120-129.
10.1016/j.fm.2013.11.005	Pothakos, V., Snauwaert, C., De Vos, P., Huys, G., & Devlieghere, F. (2014). Psychrotrophic members of Leuconostoc gasicomitatum, Leuconostoc gelidum and Lactococcus piscium dominate at the end of shelf-life in packaged and chilled-stored food products in Belgium. Food microbiology, 39, 61-67.
10.1016/j.ijfoodmicro.2014.09.013	Pothakos, V., Taminiau, B., Huys, G., Nezer, C., Daube, G., & Devlieghere, F. (2014). Psychrotrophic lactic acid bacteria associated with production batch recalls and sporadic cases of early spoilage in Belgium between 2010 and 2014. International Journal of Food Microbiology, 191, 157-163.
10.1099/ijs.0.058263-0	Rahkila, R., De Bruyne, K., Johansson, P., Vandamme, P., & Björkroth, J. (2014). Reclassification of Leuconostoc gasicomitatum into the species Leuconostoc gelidum and description of Leuconostoc gelidum subsp. gelidum subsp. nov., Leuconostoc gelidum subsp. gasicomitatum subsp. nov., and Leuconostoc gelidum subsp. aenigmaticum subsp. nov. Int J Syst Microbiol, 64, 1290-1295.
10.1099/00207713-39-3-217	Shaw, B.G., and Harding, C.D. Leuconostoc gelidum sp. nov. and Leuconostoc carnosum sp. nov. from chill-stored meats. Int. J. Syst. Bacteriol. (1989) 39:217-223.
10.1016/j.ijfoodmicro.2007.08.029	Vihavainen, E. J., & Björkroth, K. J. (2007). Spoilage of value-added, high-oxygen modified-atmosphere packaged raw beef steaks by Leuconostoc gasicomitatum and Leuconostoc gelidum. International journal of food microbiology, 119(3), 340-345.
10.1016/j.ijfoodmicro.2009.09.010	Vihavainen, E. J., & Björkroth, K. J. (2009). Diversity of Leuconostoc gasicomitatum associated with meat spoilage. International journal of food microbiology, 136(1), 32-36.
10.4315/0362-028X-71.11.2312	Vihavainen, E. J., Murros, A. E., & Björkroth, K. J. (2008). Leuconostoc spoilage of vacuum-packaged vegetable sausages. Journal of food protection, 71(11), 2312-2315.
